# Supplementary material for: Development of a Lipidomics-Based Cell Screening Platform for Indirect Antioxidants Targeting Oxidized Lipid Droplet Formation and Mitochondrial Membrane Abnormality
Source: Nutrients. 2026 Feb 24;18(5):719. doi: 10.3390/nu18050719 (PMC12986757; doi:10.3390/nu18050719)
Supplement: Supplementary file 1 [file nutrients-18-00719-s001.zip]

Archive with 1 entries (1 files):
- nutrients-4135743-supplementary.pdf
